# Supplementary material for: Efficacy of a Large Language Model Data Extraction System in Evidence Reviews for Emerging Infectious Diseases: A Randomized Crossover Trial
Source: Open Forum Infect Dis. 2026 Jul 23;13(7):ofag401. doi: 10.1093/ofid/ofag401 (PMC13393321; doi:10.1093/ofid/ofag401)
Supplement: ofag401_Supplementary_Data [file ofag401_supplementary_data.zip]

Archive with 3 entries (3 files):
- Supplemental Table 2.pdf
- Supplemental_Table 1.docx
- Supplemental_Table 3.docx
